# Supplementary material for: Smartphone-Based VO2max Measurement With Heart Snapshot in Clinical and Real-world Settings With a Diverse Population: Validation Study
Source: JMIR Mhealth Uhealth. 2021 Jun 4;9(6):e26006. doi: 10.2196/26006 (PMC8214186; doi:10.2196/26006)
Supplement: Multimedia Appendix 2 [file mhealth_v9i6e26006_app2.xlsx]

## Sheet: Double Data Check
Subject #	CRF User name	DOB	Age	Sex	Ethnicity	Height (cm)	Lab Date	Lab Day Wt (kg)	Lab Resting HR	Measured HR Max	Measured VO2max (mL/kg/min)	ACSM VO2max Category (for Age & Gender)	Max Speed (mph)	Max Elevation	Field Date	Field Day Wt (kg)	Field Resting HR	Step Test HR Beats	Lane on Track (1=400m, 0=392.33m)	Lap Distance (m)	# of Laps	Distance Covered on Final Incomplete Lap*	Total Distance (m)	Cooper VO2	Difference between Measured VO2 - Cooper VO2	* If pt. ran in lane 0, this distance is multiplied by .980825 which is (392.33/400)
101	PMI101	1977-09-24	40	Female	White	163	2018-06-06	61.2	88	184	35.79	Excellent	5	8	2018-06-21	60.3	75	45	0	392.33	4	277.9	1841.89	29.8903	5.89974
102	PMI102	1994-02-08	24	Male	Asian	175	2018-06-13	74.1	79	185	42.4	Fair	6	6	2018-05-28	74	84	53	0	392.33	4	258.3	1822.67	29.4605	12.9395
103	PMI103	1963-06-29	54	Male	White	176.4	2018-06-15	63.4	75	180	55.23	Superior	6.5	12	2018-05-29	63.6	56	27	0	392.33	4	58.89	1627.08	25.0879	30.1421
105	PMI105	1939-02-13	79	Female	White	165	2018-05-30	76	79	141	25.6	Good	2.5	18	2018-06-14	75.5	84.5	57	0	392.33	2	140.92	922.878	9.34446	16.2555
106	PMI106	1967-04-14	51	Male	Black/African American	177.5	2018-05-30	101.9	75	197	33	Fair	6	2	2018-06-14	102.6	78	52	0	392.33	3	178.5	1352.07	18.9396	14.0604
107	PMI107	1988-08-20	29	Female	White	165	2018-06-06	77.3	55	192	37.57	Excellent	5.5	7	2018-05-21	79.4	68	45	0	392.33	4	119.7	1686.72	26.4213	11.1487
110	PMI110	1974-07-14	43	Female	White	164.5	2018-05-16	54.3	59	189	39.2	Superior	6	8	2018-06-02	55.9	62	39	0	392.33	5	373.4	2327.89	40.7554	-1.55542
111	PMI111	1975-04-14	43	Male	White	180	2018-05-19	89.1	58	177	54.6	Superior	7.5	11	2018-06-02	88.9	60	39	0	392.33	7	273.5	3014.57	56.107	-1.50699
113	PMI113	1968-02-03	50	Female	White	168.5	2018-06-09	82.9	65	170	26.04	Fair	3.5	12	2018-05-21	83	78	54	0	392.33	3	120	1294.69	17.6568	8.38319
114	PMI114	1977-01-11	41	Male	White	187	2018-06-26	107.9	71	194	34.8	Fair	5.5	5	2018-07-14	107.7	75	55	0	392.33	4	275.01	1839.06	29.8269	4.97311
115	PMI115	1965-03-24	53	Male	White	174	2018-07-09	89.8	65	170	42.89	Excellent	7.5	4	2018-06-25	89.9	60	36	1	400	5	357	2357	41.4062	1.48378
116	PMI116	1997-09-18	20	Female	White	163	2018-06-20	69	72	200	44.6	Superior	7	6	2018-05-24	67.5	62	42	0	392.33	6	0.5	2354.47	41.3497	3.25034
117	PMI117	1977-05-15	41	Female	White	175.8	2018-06-13	67.7	58	171	46.1	Superior	8	5	2018-06-28	67.1	60	31	0	392.33	6	121.44	2473.09	44.0016	2.0984
118	PMI118	1996-06-26	22	Male	Asian	166	2018-07-02	86.1	75	195	37.3	Fair	6	3	2018-07-10	84.9	78	52	0	392.33	4	5.3	1574.52	23.9128	13.3872
119	PMI119	1990-11-30	27	Female	White	163.5	2018-06-27	61.4	54	188	55.7	Superior	7	7	2018-07-11	61.5	63	33	0	392.33	6	112.24	2464.07	43.7999	11.9001
120	PMI120	1993-10-26	24	Female	Asian	160.5	2018-07-14	65.7	56	197	33.6	Good	3.5	13	2018-07-03	64.6	73	42	0	392.33	4	4.7	1573.93	23.8996	9.70038
121	PMI121	1973-12-19	44	Female	White	163	2018-07-05	71	82	194	41.9	Superior	5.5	7	2018-06-18	69.7	73	44	1	400	4	301	1901	31.2117	10.6883
122	PMI122	1983-03-16	35	Male	White	181.5	2018-06-20	80	59	194	50.2	Superior	6	13	2018-06-04	80.6	59	32	0	392.33	6	291.65	2640.04	47.7339	2.46609
123	PMI123	1985-06-13	33	Male	White	172.5	2018-06-21	84.6	75	198	47.8	Excellent	5.5	11	2018-05-31	84.6	80	51	0	392.33	5	124.55	2083.81	35.2987	12.5013
126	PMI126	1954-09-28	63	Female	White	151.5	2018-06-27	85.8	66	158	26.4	Good	3	12	2018-06-11	84.9	69	46	0	392.33	3	19.17	1195.79	15.4458	10.9542
127	PMI127	1964-10-15	53	Female	Other	155.6	2018-06-09	66.4	72	168	27.5	Good	3.5	13	2018-06-23	66	88	49	0	392.33	3	20	1196.61	15.464	12.036
129	PMI129	1984-12-18	33	Female	White	162.4	2018-06-09	56.2	74	187	41.74	Superior	6	6	2018-06-23	56.5	69	41	0	392.33	4	198	1763.52	28.1382	13.6018
130	PMI130	1965-06-13	53	Male	White	184	2018-06-28	105.8	72	174	43.1	Excellent	5.5	8	2018-06-11	105.4	68	40	1	400	5	49.3	2049.3	34.5272	8.57284
131	PMI131	1996-02-16	22	Male	White	179.5	2018-06-12	86.6	55	199	57.1	Superior	7	11	2018-06-29	85.7	56	30	1	400	6	345	2745	50.0805	7.01952
132	PMI132	1981-10-06	36	Female	Black/African American	157.3	2018-06-26	86.1	88	160	23	Poor	2.5	13	2018-06-07	85.4	97	58	0	392.33	3	63.24	1239.02	16.4122	6.58781
133	PMI133	1989-09-26	28	Male	White	176.2	2018-07-11	78.6	47	173	51.6	Excellent	8	7	2018-06-28	78.2	56	37	0	392.33	7	35.79	2781.41	50.8946	0.705439
134	PMI134	1975-05-01	43	Male	Hispanic/Latino	183	2018-06-20	90.3	62	178	43.7	Good	5	10	2018-06-04	89.4	51	30	0	392.33	5	42.3	2003.14	33.4952	10.2048
135	PMI135	1975-10-05	42	Male	White	179.5	2018-06-06	92.7	77	192	41.62	Good	6	5	2018-06-25	90.9	67	47	1	400	5	59	2059	34.744	6.87598
137	PMI137	1985-01-10	33	Female	Hispanic/Latino	170.9	2018-06-21	76.1	61	182	28.8	Fair	4	8	2018-07-05	75.75	64	48	0	392.33	3	389.14	1558.67	23.5584	5.24158
138	PMI138	1989-08-29	28	Female	White	185.5	2018-06-25	84.1	69	183	41.15	Superior	7	5	2018-07-09	83.8	70	32	0	392.33	5	170.24	2128.63	36.3006	4.8494
139	PMI139	1965-06-04	53	Male	Black/African American	175.5	2018-07-14	88.4	63	164	40.8	Good	6.5	8	2018-06-30	87.2	90	49	0	392.33	5	390.57	2344.73	41.1319	-0.331921
140	PMI140	1970-12-24	47	Male	Asian	167	2018-06-20	72.6	76	183	41.3	Good	4.5	11	2018-07-05	73	83	41	0	392.33	4	226.94	1791.91	28.7728	12.5272
200	PMI200	1997-10-17	20	Female	White	168	2018-02-14	73.8	79	196	39.9	Excellent	6.5	7	2018-03-01	73.5	87	37	0	392.33	6	96	2448.14	43.4438	-3.54376
201	PMI201	1990-10-29	27	Male	Asian	170	2018-02-27	66.7	45	200	50.38	Excellent	7.5	3	2018-02-12	67.9	66	31	0	392.33	5	68	2028.35	34.0587	16.3213
202	PMI202	1996-02-23	22	Female	Asian	159	2018-05-05	52.5	78	198	49.7	Superior	6.5	7	2018-04-21	52.1	87	50	0	392.33	5	144.2	2103.08	35.7296	13.9704
203	PMI203	1990-10-17	27	Female	White	157.5	2018-03-07	54.1	67	193	48.14	Superior	8.5	1	2018-03-26	55	61	37	0	392.33	6	12.15	2365.9	41.6051	6.53488
204	PMI204	1996-11-28	21	Male	Asian	180.6	2018-03-28	67.3	80	210	48.4	Excellent	7	5	2018-03-03	66.1	105	51	0	392.33	5	220.7	2178.12	37.4071	10.9929
205	PMI205	1998-02-06	20	Male	Asian	180.5	2018-03-14	76.9	84	200	55.1	Excellent	7	9	2018-02-26	76	77	68	1	400	6	104.5	2504.5	44.7038	10.3962
206	PMI206	1996-10-28	21	Male	Asian	170.75	2018-02-28	67.7	63.5	195	52.3	Excellent	7.5	6	2018-02-15	67.5	68	42	0	392.33	6	155	2506.01	44.7375	7.56251
207	PMI207	1997-12-02	20	Male	Native Hawaiian/Pacific Islander	173.5	2018-02-21	80.7	65	180	46.8	Superior	8	5	2018-03-08	81.2	62	33	0	392.33	5	177.05	2135.31	36.4499	10.3501
208	PMI208	1997-11-15	20	Female	Asian	154	2018-02-13	59.5	66	202	41.8	Superior	5.5	7	2018-03-01	58.7	64	40	0	392.33	4	351.5	1914.08	31.5041	10.2959
209	PMI209	1997-02-03	21	Male	Asian	179	2018-02-27	61.7	62	190	61	Superior	9	5	2018-03-19	60.6	93	49	1	400	7	13.8	2813.8	51.6186	9.3814
210	PMI210	1997-02-24	20	Male	Hispanic/Latino	178	2018-02-13	64.7	70	195	54.8	Superior	9	4	2018-03-06	66.1	72	44	0	392.33	6	308.09	2656.16	48.0944	6.7056
211	PMI211	1998-01-04	20	Female	Hispanic/Latino	147.5	2018-03-14	43.6	76	211	57.6	Superior	6	13	2018-02-22	43.3	74	39	0	392.33	6	121.6	2473.25	44.0051	13.5949
213	PMI214	1997-03-12	21	Male	Asian	174.5	2018-05-22	72.2	77	195	46.7	Excellent	7.5	3	2018-05-07	72.1	71	51	0	392.33	5	203.79	2161.53	37.0363	9.66373
300	PMI300	1986-07-19	31	Female	White	178	2018-02-28	83.1	85	180	38.94	Excellent	6	6	2018-02-15	83.1	72	46	0	392.33	4	3.5	1572.75	23.8733	15.0667
303	PMI303	1985-02-20	33	Male	White	175.5	2018-03-07	79.4	58	165	47.6	Excellent	6.5	6	2018-03-19	78.8	60	36	0	392.33	6	229.6	2579.18	46.3733	1.22671
304	PMI304	1987-04-30	30	Female	White	169.5	2018-03-07	66.6	68	196	43.4	Superior	6	9	2018-03-22	67.2	72	40	0	392.33	5	97.5	2057.28	34.7056	8.69442
305	PMI305	1984-01-03	34	Female	White	164.5	2018-05-03	60.7	82	184	41.4	Superior	6	7	2018-04-21	61.9	61	39	0	392.33	5	146.5	2105.34	35.78	5.61997
306	PMI306	1986-07-04	31	Female	White	171.1	2018-05-02	69.1	62	200	53.9	Superior	7	9	2018-04-12	68.8	68	36	0	392.33	6	95.33	2447.48	43.4291	10.4709
308	PMI308	1982-12-02	35	Male	White	172	2018-04-21	77.7	58	184	51.9	Superior	7	7	2018-05-05	76.6	67	39	0	392.33	5	294.01	2250.02	39.0146	12.8854
312	PMI312	1982-06-13	35	Female	White	169.5	2018-03-27	60.3	79	184	45.19	Superior	7	5	2018-04-16	62.1	65	39	0	392.33	3	214.45	1387.33	19.7279	25.4621
313	PMI213	1984-12-13	33	Female	Asian	149.7	2018-04-10	60.5	76	201	50.2	Superior	7	7	2018-04-26	58.1	65	33	0	392.33	5	353.1	2307.98	40.3103	9.88971
315	PMI315	1979-06-11	39	Female	Hispanic/Latino	165	2018-06-09	59.8	67	182	35.6	Good	5	9	2018-06-23	60.2	66	45	0	392.33	4	376.25	1938.36	32.0468	3.55315
316	PMI316	1985-04-30	33	Male	Asian	168	2018-05-14	65.9	52	198	52.8	Superior	5.5	13	2018-05-14	67.5	69	38	1	400	6	32	2432	43.0829	9.71706
317	PMI317	1982-09-09	35	Male	White	184.6	2018-05-23	73.8	67	200	56.8	Superior	6.5	10	2018-06-17	72.9	89	41	0	392.33	5	41.13	2001.99	33.4695	23.3305
402	PMI402	1973-04-30	44	Female	White	170	2018-05-19	69.2	73	173	37.9	Superior	6	5	2018-05-03	69.7	64	50	0	392.33	5	44.88	2005.67	33.5517	4.34826
403	PMI403	1973-01-16	45	Female	White	178.5	2018-03-14	83.3	68	184	40.8	Superior	6.5	8	2018-03-29	84.5	68	37	0	392.33	5	297.71	2253.65	39.0957	1.70428
404	PMI404	1969-02-11	49	Female	Asian	164	2018-05-09	60.2	82	186	37.2	Superior	6	4	2018-04-23	60.7	84	55	1	400	4	314	1914	31.5023	5.69765
405	PMI405	1977-05-23	40	Female	Asian	155.5	2018-04-17	50.4	58	173	48.9	Superior	8	4	2018-04-02	49.3	67	38	0	392.33	6	151	2502.08	44.6498	4.25022
406	PMI406	1977-10-04	40	Female	White	166.1	2018-04-03	54.5	67	198	42.2	Superior	6	5	2018-04-23	54.4	70	46	0	392.33	4	0	1569.32	23.7966	18.4034
407	PMI407	1977-11-10	40	Female	White	161	2018-03-28	51.75	54	172	55.03	Superior	8	5	2018-04-12	52.4	53	29	0	392.33	6	297.59	2645.86	47.8642	7.16584
408	PMI408	1971-10-20	46	Female	White	166.6	2018-05-01	69.1	69	180	32.2	Good	3.5	15	2018-04-12	67.95	70	43	0	392.33	3	125.4	1299.99	17.7752	14.4248
409	PMI409	1974-12-31	43	Male	Hispanic/Latino	170	2018-04-03	80.4	60	187	45.9	Excellent	7	6	2018-04-19	81.48	61	38	0	392.33	5	305.84	2261.63	39.274	6.62601
410	PMI414	1973-05-27	44	Female	Hispanic/Latino	158.5	2018-04-25	68	67	169	31.4	Good	3.5	13	2018-05-10	68.1	81	52	0	392.33	4	259.49	1823.83	29.4866	1.91343
411	PMI411	1978-01-23	40	Female	Hispanic/Latino	162.3	2018-05-02	59.1	70	186	38.03	Superior	5	6	2018-05-17	59	78	40	0	392.33	4	24.52	1593.37	24.3342	13.6958
412	PMI410	1976-06-30	41	Female	White	171.5	2018-04-18	61	59	167	44	Superior	7	4	2018-05-03	59.5	65	43	0	392.33	5	198.64	2156.48	36.9233	7.07666
413	PMI413	1971-08-17	46	Male	White	184	2018-06-23	76.7	101	197	55.31	Superior	6	11	2018-05-17	78.3	85	56	0	392.33	7	2.3	2748.57	50.1602	5.1498
421	PMI421	1975-12-30	42	Female	Other	161.5	2018-06-26	84.3	92	189	32.1	Good	3.5	11	2018-06-11	84.5	87	47	0	392.33	3	286	1457.51	21.2968	10.8032
500	PMI500	1965-03-24	52	Male	White	174	2018-03-03	89.6	57	173	48.9	Superior	7.5	3	2018-03-17	90.5	49	32	0	392.33	6	26.82	2380.29	41.9268	6.9732
502	PMI502	1965-06-13	52	Male	White	183	2018-03-20	105.5	82	178	42.1	Excellent	5.5	5	2018-03-05	107.5	72	49	0	392.33	4	336	1898.88	31.1643	10.9357
503	PMI503	1959-03-12	59	Female	White	161.5	2018-04-10	73.7	83	172	25.1	Fair	3.5	10	2018-03-26	72.8	81	52	1	400	3	90.3	1290.3	17.5587	7.54131
504	PMI504	1967-07-10	50	Female	White	163	2018-03-14	65.9	65	162	39.9	Superior	7	4	2018-04-02	64.5	64	36	1	400	6	16.35	2416.35	42.7331	-2.83307
505	PMI505	1953-10-07	64	Female	White	150.3	2018-05-22	64.7	73	149	23.9	Fair	2.5	12	2018-06-11	66.5	74	59	0	392.33	2	262	1041.64	11.9995	11.9005
506	PMI506	1963-03-25	54	Female	White	170.5	2018-03-14	64.3	63	166	48.2	Superior	6.5	5	2018-03-05	64	65	35	0	392.33	5	287.03	2243.18	38.8615	9.33847
507	PMI507	1961-08-27	56	Male	Asian	165.5	2018-03-27	62.8	81	192	57.1	Superior	8	6	2018-03-08	63.2	66	36	0	392.33	6	310.5	2658.53	48.1472	8.95276
508	PMI508	1959-07-27	58	Female	White	161	2018-03-08	55.6	69	185	50.1	Superior	4.5	13	2018-03-08	57.6	64	36	0	392.33	4	264	1828.26	29.5855	20.5145
509	PMI509	1962-04-11	55	Male	Other	179.75	2018-03-13	87	82	170	33.6	Fair	5.5	5	2018-03-29	87.95	80	51	0	392.33	4	229.57	1794.49	28.8305	4.76951
510	PMI510	1962-11-21	55	Male	White	181.5	2018-05-15	100.6	84	184	36.8	Good	6	3	2018-04-16	99.4	80	44	0	392.33	4	34	1602.67	24.5421	12.2579
511	PMI511	1963-01-03	55	Female	Asian	162	2018-04-17	62.2	74	182	32.5	Excellent	5	5	2018-05-03	61.7	86	52	0	392.33	4	214.25	1779.46	28.4946	4.00544
512	PMI512	1959-05-08	58	Female	White	162	2018-04-11	69.3	78	161	31	Good	5	5	2018-08-26	69.9	80	50	0	392.33	2	377.8	1155.22	14.5387	16.4613
513	PMI523	1968-02-21	50	Female	Native Hawaiian/Pacific Islander	168	2018-05-23	129.7	79	187	19.17	Very Poor	3	9	2018-05-17	126.9	85	71	0	392.33	2	89.91	872.846	8.22593	10.9441
600	PMI600	1955-08-24	62	Male	White	174.5	2018-03-07	113.7	93	175	29.5	Fair	3.5	11	2018-03-22	114.4	76	57	0	392.33	3	153.9	1327.94	18.4002	11.0998
601	PMI601	1951-01-08	67	Female	White	163.5	2018-03-10	80.2	62	159	22.06	Fair	3	14	2018-03-24	79.5	66	53	0	392.33	3	17.04	1193.7	15.3991	6.66087
604	PMI604	1955-06-03	62	Female	White	160.5	2018-03-13	75.4	64	164	28.13	Good	3.5	13	2018-03-29	75.3	60	37	0	392.33	4	53.66	1621.95	24.9732	3.1568
605	PMI605	1951-10-12	66	Male	Black/African American	175	2018-03-17	103.3	83	184	33.7	Good	3.5	11	2018-04-07	103.2	64	58	0	392.33	3	254.74	1426.85	20.6113	13.0887
607	PMI607	1957-04-29	60	Female	White	159.2	2018-04-03	55	61	167	41.7	Superior	6	7	2018-03-15	55.5	61	30	0	392.33	5	34.59	1995.58	33.3261	8.37389
608	PMI608	1956-11-18	61	Female	Hispanic/Latino	152	2018-04-18	63.7	90	164	32.6	Superior	3.5	15	2018-05-07	63.9	81	57	0	392.33	4	130	1696.83	26.6472	5.95284
609	PMI609	1957-06-29	60	Female	White	159	2018-06-05	82.7	66	148	29.1	Good	3.5	12.5	2018-05-17	81.9	66	40	0	392.33	4	97.1	1664.56	25.9257	3.17427
610	PMI610	1957-10-18	60	Male	White	179	2018-04-25	81.4	86	169	40.9	Excellent	4.5	6	2018-05-24	81.3	69	45	0	392.33	4	44.87	1613.33	24.7805	16.1195
611	PMI611	1952-09-26	65	Male	White	179.4	2018-04-27	85.4	74	164	46.62	Superior	5.5	11	2018-04-26	85.5	80	46	0	392.33	5	284.8	2240.99	38.8126	7.80737
613	PMI613	1955-04-08	63	Female	White	159.1	2018-06-12	68.9	72	168	31.6	Superior	5	2	2018-05-29	69.5	57.5	40	0	392.33	3	221	1393.75	19.8715	11.7285
614	PMI614	1954-11-22	63	Female	White	161	2018-05-29	63.6	71	163	35.3	Superior	3	19	2018-05-14	63.6	68	43	1	400	2	383	1183	15.1598	20.1402
700	PMI700	1939-03-02	79	Male	White	174	2018-05-16	88.3	70	144	32.6	Good	3.5	12.5	2018-04-30	88.3	68	42	0	392.33	3	140.12	1314.42	18.098	14.502
701	PMI701	1947-06-19	70	Female	White	167.5	2018-05-01	78.6	98	137	17.1	Very Poor	2.5	8	2018-04-16	78.2	95	62	0	392.33	2	141	922.956	9.34622	7.75378
702	PMI702	1945-08-22	72	Female	White	169	2018-04-25	61.05	67	167	40.3	Superior	3.5	15	2018-05-10	61.4	82	52	0	392.33	3	240.11	1412.5	20.2905	20.0095
704	PMI704	1947-10-29	70	Female	White	168.5	2018-05-05	65.4	68	160	33.8	Superior	4	11	2018-05-19	64.3	58	43	0	392.33	4	100.29	1667.69	25.9957	7.80432
705	PMI705	1946-12-01	71	Female	White	156.5	2018-06-18	66.2	60	123	27.46	Good	3.5	11	2018-06-02	66.3	51	49	0	392.33	3	251.7	1423.86	20.5447	6.91532
706	PMI706	1944-03-28	74	Male	White	161.8	2018-06-19	78.4	72	131	27.9	Fair	1.5	25	2018-05-31	77.4	62	31	0	392.33	2	389.55	1166.74	14.7963	13.1037
707	PMI707	1947-07-10	70	Female	White	156.3	2018-06-26	52.3	64	131	32.9	Superior	2	25	2018-07-09	52.4	66	40	0	392.33	3	3.57	1180.49	15.1038	17.7962
724	PMI724	1957-02-02	61	Female	White	167.1	2018-07-05	67.7	64	170	34.9	Superior	4	15	2018-07-14	67.9	73	43	0	392.33	5	293.81	2249.83	39.0102	-4.1102
